# Supplementary material for: Male and Female Animals Respond Differently to High-Fat Diet and Regular Exercise Training in a Mouse Model of Hyperlipidemia
Source: Int J Mol Sci. 2021 Apr 18;22(8):4198. doi: 10.3390/ijms22084198 (PMC8073713; doi:10.3390/ijms22084198)
Supplement: Supplementary file 1 [file ijms-22-04198-s001.zip]

Archive with 3 entries (2 files):
- ijms-1176662-supplementary/
- ijms-1176662-supplementary/Supplementary figures revised.pdf
- ijms-1176662-supplementary/Supplementary_Tables.xlsx
